# Supplementary material for: Mitochondrial genome characteristics and phylogenetic analysis of the medicinal and edible plant Mesona chinensis Benth
Source: Front Genet. 2023 Jan 12;13:1056389. doi: 10.3389/fgene.2022.1056389 (PMC9878300; doi:10.3389/fgene.2022.1056389)
Supplement: Supplementary file 1 [file Table2.XLSX]

## Sheet: Table S1
Table S1 Accessions used for phylogenetic analysis in this study
Species	Mt accession number
Ipomoea nil	AP017303
Tripsacum dactyloides	DQ984517
Dorcoceras hygrometricum	JN107812
Lotus japonicus	JN872551
Salvia miltiorrhiza	KF177345
Ajuga reptans	KF709392
Hyoscyamus niger	KM207685
Nelumbo nucifera	KR610474
Castilleja paramensis	KT959112
Ziziphus jujuba	KU187967
Hesperelaea palmeri	KX545367
Olea europaea	LR743801
Solanum lycopersicum	MF034192
Solanum pennellii	MF034194
Nicotiana attenuata	MF579563
Eleusine indica	MF616338
Ammopiptanthus mongolicus	MF683210
Styphnolobium japonicum	MG757109
Ammopiptanthus nanus	MH127920
Camellia sinensis	MH376284
Sophora flavescens	MH922916
Phaseolus vulgaris	MK176514
Physochlaina orientalis	MK490961
Lactuca saligna	MK759657
Tamarindus indica	MN017227
Libidibia coriaria	MN017228
Haematoxylum brasiletto	MN017229
Eriobotrya japonica	MN481990
Rotheca serrata	MT075727
Solanum melongena	MT122962
Solanum aethiopicum	MT122966
Solanum torvum	MT122978
Helianthus grosseserratus	MT588180
Helianthus strumosus	MT588181
Sorbus torminalis	MT610102
Nicotiana tabacum	NC_006581
Erythranthe guttata	NC_018041
Glycine max	NC_020455
Capsicum annuum	NC_024624
Eucalyptus grandis	NC_040010
MCB	OP537517

## Sheet: Table S2
Table S2 Sequencing data satistics using Illumina platform.
Sample ID	Data types	Total Reads	Total Bases	Total Reads with Ns	N Reads%	A%	T%	C%	G%	N%	Error%	Q20%	Q30%	GC%
MCB	Raw data	27576394	4136459100	7265818	26.35	29.22	28.16	19.27	23.05	0.31	0.032	95.1	88.88	42.32
	Clean data	24039480	3487825086	6153757	25.6	29.82	29.38	20.06	20.47	0.27	0.0277	97.11	91.65	40.54

## Sheet: Table S3
Table S3 Sequencing data satistics using Nanopore platform.
Types	Base number
Total bases	72273957
Total reads number	9458
Largest	65388
N50	8697
N90	4741
Average length	7642

## Sheet: Table S4
Table S4 Information of ncRNAs in the MCB mt genome
Types	ncRNA number	Total length (bp)	Average length (bp)	ncRNA length/Genome (%)
tRNA	19	1433	75	0.29
rrn18	1	1282	1282	0.26
rrn5	1	112	112	0.02
rrn26	1	2875	2875	0.58

## Sheet: Table S5 
Table S5 The position of exons in PCGs with introns in the MCB mt genome
Gene	ExonⅠ (bp)		Exon Ⅱ (bp)		Exon Ⅲ (bp)		Exon Ⅳ (bp)		ExonⅤ(bp)
	Start position	End position	Start position	End position	Start position	End position	Start position	End position	Start position	End position
nad1	333311	333568	169369	169755	485776	485856	486736	486978
nad2	193268	193456	126224	126376	124640	124990	196944	197099	195256	195468
nad4	280798	280886	272567	273018	274407	274921	277555	277977
nad5	372106	372253	63685	63912	61624	62838	373309	373704
nad7	454156	454418	458752	458894	457813	457881	455768	456477
cox1	475481	476338	473804	474529
ccmFc	80617	81165	82107	82790
rps3	328725	330347	331885	331959
matR	374677	374760	374762	376627

## Sheet: Table S6
Table S6 tRNA information in the mt genome of MCB
No.	tRNAs	Location	Sequence
1	>trnK-UUU	33122-33194;-;	GGGTGTATAGCTCAGTTGGTAGAGCATTGGGCTTTTAACCTAATGGTCGCAGGTTCAAGTCCTGCTATACCCA
2	>trnD-GUC	51681-51756;-;	TGGGATTGTAGTTCAATCGGTCAGAGCACCGCCCTGTCAAGGCGGAAGCTGCGGGTTCGAGCCCCGTCAGTCCCGA
3	>trnK-UUU	77968-78043;+;	TGGGTGTATAGCTCAGTTGGTAGAGCAGCAGGGCTTTTAACCTAATGGTCGCAGGTTCAAGTCCTGCTATACCCAG
4	>trnQ-UUG	100978-101049;-;	TGGAGTATAGCCAAGTGGTAAGGCATCGGTTTTTGGTACCGGCATGCAAAGGTTCGAATCCTTTTACTCCAG
5	>trnH-GUG	114414-114487;+;	GCGGATGTAGCCAAGTGGATCAAGGCAGTGGATTGTGAATCCACCACGCGCGGGTTCAATCCCCGTCGTTCGCC
6	>trnfM-CAU	212437-212512;-;	AAGCGGGGTAGAGGAATTGGTCAACTCATCAGGCTCATGACCTGAAGATTGCAGGTTCGAATCCTGCCCCCGCCTT
7	>trnK-UUU	261147-261219;-;	GGGTGTATAGCTCAGTTGGTAGAGCATTGGGCTTTTAACCTAATGGTCGCAGGTTCAAGTCCTGCTATACCCA
8	>trnY-GUA	343229-343311;-;	GGGAGAGTGGCCGAGTGGTCAAAAGCGACAGACTGTAAATCTGTTGAAGTTTTTCTACGTAGGTTCGAATCCTGCCTCTCCCA
9	>trnN-GUU	344039-344112;-;	TTCCTCAGTAGCTCAGTGGTAGAGCGGTCGGCTGTTAACTGACTGGTCGTAGGTTCAATTCCTACTTGGGGAGA
10	>trnC-GCA	346231-346301;-;	GGCTAGGTAACATAATGGAAATGTATCGGACTGCAAATCCTGGAATGACGGTTCGACCCCGTCCTTGGCCT
11	>trnM-CAU	355331-355403;+;	ACCTACTTGACTCAGCGGTTAGAGTATCGCTTTCATACGGCGAGAGTCATTGGTTCAAATCCAATAGTAGGTA
12	>trnS-GCU	363200-363289;+;	CGGAGGTATGGCTGAGTGGCTTAAGGCATTGGTTTGCTAAATCGACATACAAGAAGATTGTATCATGGGTTCGAATCCCATTTCCTCCGG
13	>trnF-GAA	363635-363708;+;	GTTCAGGTAGCTCAGCTGGTTAGAGCAAAGGACTGAAAATCCTTGTGTCAGTGGTTCGAATCCACTTCTAAGCG
14	>trnP-UGG	363960-364034;+;	CGAGGTGTAGCGCAGTCTGGTCAGCGCATCTGTTTTGGGTACAGAGGGCCATAGGTTCGAATCCTGTCACCTTGA
15	>trnE-UUC	367260-367331;-;	GTCCCTTTCGTCCAGTGGTTAGGACATCGTCTTTTCATGTCGAAGACACGGGTTCGATTCCCGTAAGGGATA
16	>trnS-UGA	379817-379903;+;	GGATGGATGTCTGAGCGGTTGAAAGAGTCGGTCTTGAAAACCGAAGTATTGATAGGAATACCGGGGGTTCGAATCCCTCTCCATCCG
17	>trnM-CAU	446504-446577;-;	GGGCTTATAGTTTAATTGGTTGAAACGTACCGCTCATAACGGTGATATTGTAGGTTCGAGCCCTACTAAGCCTA
18	>trnS-UGA	480437-480512;+;	AGGGGTATAGCGCAGCTTGGTAGCGCCTTTGCTTTGAGGAAAGGAAATGTCACGGGTTCAAATCCTGTCATCCCTA
19	>trnW-CCA	480662-480735;+;	GCGTTCTTAGTTCAGTTCGGTAGAACGCGGGTCTCCAAAACCCGATGTCGTAGGTTCAAATCCTACAGAGCGTG

## Sheet: Table S7
Table S7 Gene transfer between the mitogenome and chloroplast genome of MCB
Query_id	Query_start-Query_end	Subject_id	Subject_start-Subject_end	Identity	Align_length
HF586694	522-1695	MCB	96743-95571	0.95	1183
HF586694	17519-25205	MCB	207102-199418	0.95	7723
HF586694	24521-25205	MCB	141923-141239	0.97	685
HF586694	24521-25205	MCB	492819-493503	0.97	685
HF586694	29383-29843	MCB	51311-51767	0.93	461
HF586694	63156-64434	MCB	483002-481724	0.96	1285
HF586694	74316-74716	MCB	405219-404819	0.96	402
HF586694	74817-75569	MCB	197569-198322	0.93	766
HF586694	76913-83662	MCB	282110-288862	0.94	6811
HF586694	86448-88662	MCB	58378-56176	0.97	2224
HF586694	145369-147583	MCB	56176-58378	0.97	2224
HF586694	150369-151331	MCB	288862-287885	0.97	978

## Sheet: Table S8
Table S8 Distribution of Penta single sequence repeats (SSRs) in MCB mitogenome
SSR type	SSR sequence	SSR size (bp)	Start	End	Location
Penta	(TAAAA)3	15	40865	40879	IGS
Penta	(AAAAG)3	15	97339	97353	cob
Penta	(TAGCT)3	15	164578	164592	IGS
Penta	(TAAAA)3	15	268890	268904	IGS
Penta	(ACTAG)3	15	374676	374690	matR

## Sheet: Table S9
Table S9 Long repeats(>1kb) in MCB mitogenome
No.	Length	Type	Repeat_F_start	Repeat_F_end	Repeat_R_start	Repeat_R_end	Mismatch	E-value	Repeat_F_gene	Repeat_R_gene
1	48383	F	2	48384	228027	276409	0	0	_	atp1;
2	15070	F	424545	439614	459462	474531	0	0	_	_
3	12697	F	228027	240723	295666	308362	0	0	atp1;	_
4	12697	F	2	12698	295666	308362	0	0	_	_
5	7285	F	229092	236376	395346	402630	0	0	_	_
6	7285	F	1067	8351	395346	402630	0	0	_	_
7	7285	F	296731	304015	395346	402630	0	0	_	_
8	6185	P	140144	146328	488416	494600	0	0	_	_
9	3749	P	316776	320524	460693	464441	0	0	_	_
10	3749	P	316776	320524	425776	429524	0	0	_	_
11	1792	F	140144	141935	198323	200114	0	0	_	_
12	1792	P	198323	200114	492809	494600	0	0	_	_

## Sheet: Table S10 
Table S10 RSCU result in the MCB mitogenome
AminoAcid	Symbol	Codon	No.	RSCU
*	Ter	UAA	14	1.3125
*	Ter	UAG	8	0.75
*	Ter	UGA	10	0.9375
A	Ala	GCA	156	1.0297
A	Ala	GCC	137	0.9043
A	Ala	GCG	71	0.4686
A	Ala	GCU	242	1.5974
C	Cys	UGC	56	0.7517
C	Cys	UGU	93	1.2483
D	Asp	GAC	107	0.6585
D	Asp	GAU	218	1.3415
E	Glu	GAA	290	1.3876
E	Glu	GAG	128	0.6124
F	Phe	UUC	273	0.8211
F	Phe	UUU	392	1.1789
G	Gly	GGA	242	1.4667
G	Gly	GGC	86	0.5212
G	Gly	GGG	127	0.7697
G	Gly	GGU	205	1.2424
H	His	CAC	62	0.5061
H	His	CAU	183	1.4939
I	Ile	AUA	208	0.8062
I	Ile	AUC	223	0.8643
I	Ile	AUU	343	1.3295
K	Lys	AAA	246	1.2088
K	Lys	AAG	161	0.7912
L	Leu	CUA	173	0.9576
L	Leu	CUC	114	0.631
L	Leu	CUG	91	0.5037
L	Leu	CUU	229	1.2675
L	Leu	UUA	272	1.5055
L	Leu	UUG	205	1.1347
M	Met	AUG	256	2.9767
M	Met	CUG	0	0
M	Met	UUG	2	0.0233
N	Asn	AAC	100	0.6154
N	Asn	AAU	225	1.3846
P	Pro	CCA	149	1.0719
P	Pro	CCC	123	0.8849
P	Pro	CCG	83	0.5971
P	Pro	CCU	201	1.446
Q	Gln	CAA	214	1.4658
Q	Gln	CAG	78	0.5342
R	Arg	AGA	150	1.4286
R	Arg	AGG	79	0.7524
R	Arg	CGA	133	1.2667
R	Arg	CGC	65	0.619
R	Arg	CGG	80	0.7619
R	Arg	CGU	123	1.1714
S	Ser	AGC	101	0.6667
S	Ser	AGU	153	1.0099
S	Ser	UCA	172	1.1353
S	Ser	UCC	149	0.9835
S	Ser	UCG	120	0.7921
S	Ser	UCU	214	1.4125
T	Thr	ACA	124	0.9783
T	Thr	ACC	128	1.0099
T	Thr	ACG	72	0.568
T	Thr	ACU	183	1.4438
V	Val	GUA	186	1.1961
V	Val	GUC	117	0.7524
V	Val	GUG	124	0.7974
V	Val	GUU	195	1.254
W	Trp	UGG	162	1
Y	Tyr	UAC	81	0.5047
Y	Tyr	UAU	240	1.4953

[truncated: 1 more sheets: Table S11]
